# Supplementary material for: Systematic Review of Beta-Lactam vs. Beta-Lactam plus Aminoglycoside Combination Therapy in Neutropenic Cancer Patients
Source: Cancers (Basel). 2024 May 19;16(10):1934. doi: 10.3390/cancers16101934 (PMC11487387; doi:10.3390/cancers16101934)
Supplement: Supplementary file 1 [file cancers-16-01934-s001.zip]

Archive with 1 entries (1 files):
- cancers-3021335-supplementary.pdf
